# Supplementary material for: Identification of Growth-Promoting Bacterial Resources by Investigating the Microbial Community Composition of Polyporus umbellatus Sclerotia
Source: J Fungi (Basel). 2024 May 27;10(6):386. doi: 10.3390/jof10060386 (PMC11205113; doi:10.3390/jof10060386)
Supplement: Supplementary file 1 [file jof-10-00386-s001.zip]

Archive with 1 entries (1 files):
- jof-2994823-supplementary.pdf
